# Supplementary material for: The dynamic changes in the number of uterine natural killer cells are specific to the eutopic but not to the ectopic endometrium in women and in a baboon model of endometriosis
Source: Reprod Biol Endocrinol. 2018 Jul 18;16:67. doi: 10.1186/s12958-018-0385-3 (PMC6052567; doi:10.1186/s12958-018-0385-3)
Supplement: Supplementary file 2 — Table S1. Output from bioinformatics analysis showing differential expression of genes encoding NK cell receptors and ligands in secretory phase endometrium from endometriosis patients when compared with the endometrium of control women without endometriosis ordered by specificity and overall gene score. Full gene list examined is shown in the second tab. (XLSX 26 kb) [file 12958_2018_385_MOESM2_ESM.xlsx]

## Sheet: differentially regulated genes
Biosets vs Genes record downloaded from Correlation Engine(2017/05/11 03:08:38)
Bioset 1: Endometria (early secretory) - mildly severe endometriosis _vs_ no endometriosis (Study: Endometria with or without endometriosis - molecular classification)
Bioset 2: Endometria (early secretory) - moderately severe endometriosis _vs_ no endometriosis (Study: Endometria with or without endometriosis - molecular classification)
Bioset 3: Endometria (mid-secretory) - mildly severe endometriosis _vs_ no endometriosis (Study: Endometria with or without endometriosis - molecular classification)
Bioset 4: Endometria (mid-secretory) - moderately severe endometriosis _vs_ no endometriosis (Study: Endometria with or without endometriosis - molecular classification)
Bioset 5: Endometrium from endometriosis patients at early secretory phase _vs_ normal (Study: Endometrial gene profiles reveal progesterone resistance in women with endometriosis)
Bioset 6: Endometrium from endometriosis patients at mid-secretory phase _vs_ normal (Study: Endometrial gene profiles reveal progesterone resistance in women with endometriosis)
https://liverpool.ussc.informatics.illumina.com/c/search/adv.nb?ids=919705,919708,919717,919720,1011757,1011760
Gene	EntrezGene ID	Gene Description	Specificity	Overall Gene score	Score Bioset 1	p-value Bioset 1	activity type Bioset 1	activity value Bioset 1	Score Bioset 2	p-value Bioset 2	activity type Bioset 2	activity value Bioset 2	Score Bioset 3	p-value Bioset 3	activity type Bioset 3	activity value Bioset 3	Score Bioset 4	p-value Bioset 4	activity type Bioset 4	activity value Bioset 4	Score Bioset 5	p-value Bioset 5	activity type Bioset 5	activity value Bioset 5	Score Bioset 6	p-value Bioset 6	activity type Bioset 6	activity value Bioset 6
NCR3	259197	natural cytotoxicity triggering receptor 3	6 out of 6	135.102	12.8762	0.0416	fold change	1.27	9.25025	0.0009	fold change	1.52	9.2315	0.0008	fold change	1.65	50.1671	0.0002	fold change	1.7	27.436	0.0461	fold change	1.22	26.1408	0.033	fold change	1.2
SIGLEC7	27036	sialic acid binding Ig-like lectin 7	5 out of 6	99.5072	14.0251	0.0208	fold change	1.33	9.09556	3.1e-05	fold change	1.51					13.9298	0.0185	fold change	1.28	28.8191	0.0296	fold change	1.24	33.6376	0.0019	fold change	1.24
CADM1	23705	cell adhesion molecule 1	4 out of 6	234.658	38.6029	0.03	fold change	-1.99	84.9358	0.0003	fold change	-3.35	30.7899	0.0003	fold change	-2.61	80.329	0.0008	fold change	-2.09
SELPLG	6404	selectin P ligand	4 out of 6	158.554					11.479	5.9e-05	fold change	1.64	37.1446	0.0002	fold change	2.78	51.3189	0.0102	fold change	1.71					58.6112	0.0145	fold change	1.35
COL1A1	1277	collagen, type I, alpha 1	4 out of 6	158.077					30.9995	0.0188	fold change	2.22					14.9533	0.0195	fold change	1.3	42.9605	0.0151	fold change	1.43	69.1639	0.0211	fold change	1.4
KIR3DL2	3812	killer cell immunoglobulin-like receptor, three domains, long cytoplasmic tail, 2	4 out of 6	138.373	24.7163	0.035	fold change	1.71	12.7666	0.0201	fold change	1.7	18.7916	0.0473	fold change	2.19	82.0991	0.0071	fold change	2.12
BAG6	7917	BCL2-associated athanogene 6	4 out of 6	135.977	17.2877	0.0351	fold change	1.48					21.8088	7.9e-07	fold change	2.31	21.5262	0.001	fold change	1.41					75.3545	0.0008	fold change	1.43
COL6A1	1291	collagen, type VI, alpha 1	3 out of 6	162.034	63.6489	0.0097	fold change	2.47	87.7239	2.2e-05	fold change	3.5	10.6615	0.0003	fold change	1.76
HCST	10870	hematopoietic cell signal transducer	3 out of 6	154.904	25.1667	0.0499	fold change	1.72					56.4054	8.2e-05	fold change	3.3	73.3321	0.0168	fold change	1.97
KIR2DS2	100132285	killer cell immunoglobulin-like receptor, two domains, short cytoplasmic tail, 2	3 out of 6	147.388					23.1477	0.0019	fold change	2.05	28.5977	0.0409	fold change	2.54	95.6425	0.004	fold change	2.6
COL5A3	50509	collagen, type V, alpha 3	3 out of 6	117	41.51	0.0444	fold change	2.04	24.3636	0.0442	fold change	2.08	51.1268	2.3e-05	fold change	3.16
COL6A2	1292	collagen, type VI, alpha 2	3 out of 6	109.245	48.0677	0.0105	fold change	2.15	30.9995	0.0003	fold change	2.22	30.1776	0.0003	fold change	2.59
COL5A2	1290	collagen, type V, alpha 2	3 out of 6	100.626	70.1912	0.0147	fold change	-2.64					9.59093	0.0181	fold change	-1.68	20.8437	0.0154	fold change	-1.4
KIR2DL5A	57292	killer cell immunoglobulin-like receptor, two domains, long cytoplasmic tail, 5A	3 out of 6	96.8767	17.2877	0.0485	fold change	1.48	17.7958	0.0014	fold change	1.89					61.7932	0.0176	fold change	1.82
KIR3DS1	3813	killer cell immunoglobulin-like receptor, three domains, short cytoplasmic tail, 1	3 out of 6	93.5295	15.4378	0.0113	fold change	1.4	9.96248	0.0005	fold change	1.56					68.1292	0.0026	fold change	1.89
COL18A1	80781	collagen, type XVIII, alpha 1	3 out of 6	92.2586	38.1476	0.0264	fold change	1.98					18.7916	0.0102	fold change	2.19					35.3195	0.0399	fold change	-1.33
CDH1	999	cadherin 1, type 1, E-cadherin (epithelial)	3 out of 6	83.4422					19.7232	0.0117	fold change	-1.95	43.4926	0.0138	fold change	-2.96	20.2263	0.0197	fold change	-1.39
COL13A1	1305	collagen, type XIII, alpha 1	3 out of 6	82.8679									38.338	0.0269	fold change	2.81	13.0057	0.0301	fold change	1.26	31.5243	0.018	fold change	1.28
COL4A5	1287	collagen, type IV, alpha 5	3 out of 6	73.8922					9.7724	0.0005	fold change	1.55	33.0498	0.0247	fold change	-2.67	31.07	0.0425	fold change	-1.52
CD48	962	CD48 molecule	3 out of 6	60.7795	12.3983	0.0456	fold change	1.24									12.6094	0.0095	fold change	1.25					35.7718	0.021	fold change	1.25
COL22A1	169044	collagen, type XXII, alpha 1	3 out of 6	58.4816									10.1008	0.022	fold change	1.72	21.5262	0.0051	fold change	1.41	26.8546	0.0477	fold change	1.21
CDH6	1004	cadherin 6, type 2, K-cadherin (fetal kidney)	3 out of 6	48.6792	15.8581	0.0278	fold change	1.42	13.2268	1.6e-06	fold change	1.72					19.5943	0.0006	fold change	1.38
NCR1	9437	natural cytotoxicity triggering receptor 1	3 out of 6	45.8519	20.6406	0.0058	fold change	1.6	14.3998	0.0006	fold change	1.77	10.8116	0.0006	fold change	1.77
TYROBP	7305	TYRO protein tyrosine kinase binding protein	2 out of 6	178.523									91.1727	0.0003	fold change	5.02	87.35	0.0392	fold change	2.25
COL12A1	1303	collagen, type XII, alpha 1	2 out of 6	126.037	41.51	0.0431	fold change	-2.04													84.5266	0.0487	fold change	2.63
COL14A1	7373	collagen, type XIV, alpha 1	2 out of 6	107.256													62.9002	0.0315	fold change	-1.83	44.3557	0.0313	fold change	1.45
KIR2DL2	3803	killer cell immunoglobulin-like receptor, two domains, long cytoplasmic tail, 2	2 out of 6	90.3247					12.0922	0.0051	fold change	1.67					78.2326	0.0067	fold change	2.05
115653	115653	killer cell immunoglobulin-like receptor, three domains, long cytoplasmic tail, 3	2 out of 6	89.8641	16.532	0.0414	fold change	1.45									73.3321	0.0067	fold change	1.97
KIR2DS5	3810	killer cell immunoglobulin-like receptor, two domains, short cytoplasmic tail, 5	2 out of 6	83.4414					13.4496	0.0008	fold change	1.73					69.9917	0.0029	fold change	1.92
PVRL2	5819	poliovirus receptor-related 2 (herpesvirus entry mediator B)	2 out of 6	62.7907									23.7837	2.7e-05	fold change	2.38					39.007	0.0198	fold change	1.38
CD70	970	CD70 molecule	2 out of 6	48.7532													20.8437	0.0002	fold change	1.4					27.9096	0.0085	fold change	1.21
CDH2	1000	cadherin 2, type 1, N-cadherin (neuronal)	2 out of 6	45.0385	26.9548	0.0355	fold change	-1.76	18.0838	0.0248	fold change	-1.9
SLAMF7	57823	SLAM family member 7	2 out of 6	41.2737													11.4331	0.0021	fold change	1.22					29.8406	0.0165	fold change	1.22
LILRB1	10859	leukocyte immunoglobulin-like receptor, subfamily B (with TM and ITIM domains), member 1	2 out of 6	32.76					9.7724	0.0014	fold change	1.55					22.9876	0.0144	fold change	1.43
FCER1G	2207	Fc fragment of IgE, high affinity I, receptor for; gamma polypeptide	2 out of 6	30.0916	17.7444	0.048	fold change	1.5					12.3472	0.0496	fold change	1.87
CD27	939	CD27 molecule	2 out of 6	27.9849	17.7444	0.0268	fold change	1.5					10.2405	0.0007	fold change	1.73
CLEC2D	29121	C-type lectin domain family 2, member D	2 out of 6	27.4261									13.0112	5.6e-07	fold change	-1.91	14.415	0.0073	fold change	-1.29
CDH5	1003	cadherin 5, type 2 (vascular endothelium)	2 out of 6	27.3253	12.7098	0.0102	fold change	-1.26					14.6155	0.0016	fold change	2
LAIR1	3903	leukocyte-associated immunoglobulin-like receptor 1	2 out of 6	25.0194					9.09556	6e-05	fold change	1.51					15.9238	0.0263	fold change	1.32
SIGLEC9	27180	sialic acid binding Ig-like lectin 9	2 out of 6	23.0563					9.60515	0.0021	fold change	1.54					13.4511	0.0195	fold change	1.27
COL3A1	1281	collagen, type III, alpha 1	1 out of 6	94.611																					94.611	0.0188	fold change	-1.7
KIR2DL1	3802	killer cell immunoglobulin-like receptor, two domains, long cytoplasmic tail, 1	1 out of 6	79.3941													79.3941	0.0028	fold change	2.07
KIR2DL3	3804	killer cell immunoglobulin-like receptor, two domains, long cytoplasmic tail, 3	1 out of 6	75.0334													75.0334	0.0118	fold change	2
KIR3DL1	3811	killer cell immunoglobulin-like receptor, three domains, long cytoplasmic tail, 1	1 out of 6	72.6385													72.6385	0.0142	fold change	1.96
KIR2DS3	3808	killer cell immunoglobulin-like receptor, two domains, short cytoplasmic tail, 3	1 out of 6	70.6344													70.6344	0.001	fold change	1.93
KIR2DS1	3806	killer cell immunoglobulin-like receptor, two domains, short cytoplasmic tail, 1	1 out of 6	63.8806													63.8806	0.0031	fold change	1.84
KIR2DS4	3809	killer cell immunoglobulin-like receptor, two domains, short cytoplasmic tail, 4	1 out of 6	47.0557													47.0557	0.0129	fold change	1.67
MICB	4277	MHC class I polypeptide-related sequence B	1 out of 6	31.9254									31.9254	0.0118	fold change	2.64
CLEC2B	9976	C-type lectin domain family 2, member B	1 out of 6	31.5404					31.5404	0.0199	fold change	-2.23
CD33	945	CD33 molecule	1 out of 6	30.0815													30.0815	0.0043	fold change	1.51
ITGAM	3684	integrin, alpha M (complement component 3 receptor 3 subunit)	1 out of 6	27.2778									27.2778	0.0084	fold change	2.5
FCGR2A	2212	Fc fragment of IgG, low affinity IIa, receptor (CD32)	1 out of 6	26.2133																	26.2133	0.0126	fold change	-1.2
NCAM1	4684	neural cell adhesion molecule 1	2 out of 6	26.1408									26.1408	0.0156	fold change	1.2
CD72	971	CD72 molecule	1 out of 6	16.4789													16.4789	0.0009	fold change	1.33
CDH4	1002	cadherin 4, type 1, R-cadherin (retinal)	1 out of 6	14.415													14.415	0.0156	fold change	1.29
KIR3DX1	90011	killer cell immunoglobulin-like receptor, three domains, X1	1 out of 6	13.9298													13.9298	0.0264	fold change	1.28
SIGLEC1	6614	sialic acid binding Ig-like lectin 1, sialoadhesin	1 out of 6	13.9298													13.9298	0.0119	fold change	1.28
KLRF1	51348	killer cell lectin-like receptor subfamily F, member 1	1 out of 6	12.0922					12.0922	0.0123	fold change	-1.67
SLAMF6	114836	SLAM family member 6	1 out of 6	11.9025					11.9025	0.0027	fold change	1.66
HLA-E	3133	major histocompatibility complex, class I, E	1 out of 6	10.9483									10.9483	0.0019	fold change	1.78

## Sheet: Full gene list
Gene name
LAIR1
CD33
SIGLEC7
SIGLEC9
KLRG1
KLRB1
KLRB1A
KLRC1
KLRD1
LILRB1
KIR2DL1
KIR2DL2
KIR2DL3
KIR2DL5A
KIR2DL5B
KIR3DL1
KIR3DL2
KIR3DX1
115653
SIGLEC1
CDH1
CLEC2D
HLA-E
HLA-C
HLA-A
HLA-B
KIR2DS2
KIR2DS3
KIR2DS4
KIR2DS5
KIR3DS1
TYROBP
ITGAM
KIR2DS1
KLRC2
KLRC3
HCST
KLRK1
CD160
FCGR3A
FCGR2A
FCGR3B
CDH2
CDH3
CDH4
CDH5
CDH6
CDH7
CDH8
CDH9
CD3G
NCR1
NCR2
NCR3
CD226
CRTAM
CD27
SELPLG
CD96
SEMA4D
KLRF1
CEACAM1
SLAMF6
SLAMF7
CD244
MICA
MICB
ULBP1
FCER1G
BAG6
PVRL2
CADM1
CD70
CD72
SELL
CLEC2B
CD48
COL1A1
COL4A5
COL13A1
COL22A1
COL5A2
COL3A1
COL14A1
COL9A2
KLRC4
COL6A2
COL18A1
COL12A1
COL6A1
COL5A3
NCAM1
