# Supplementary material for: The dynamic changes in the number of uterine natural killer cells are specific to the eutopic but not to the ectopic endometrium in women and in a baboon model of endometriosis
Source: Reprod Biol Endocrinol. 2018 Jul 18;16:67. doi: 10.1186/s12958-018-0385-3 (PMC6052567; doi:10.1186/s12958-018-0385-3)
Supplement: Supplementary file 3 — Table S2. The differentially expressed genes in post ovulatory eutopic endometrium of baboons 6 months after induction of endometriosis (n = 4) compared with the same of control animals (n = 4) published in Additional file 3: Table S2, in Afshar et al. [29] (bioset 2) was interrogated to identify 40 out of 92 genes encoding for uNK cell receptor/ligand described in 2nd tab of the Additional file 2: Table S1 (bioset 1) amongst these altered genes. NCR3, CADM1 and HCST genes which were amongst the top 10 up-regulated genes in the human eutopic endometriosis (in Table 1) were amongst these, suggesting a close homology of the baboon model with the human disease (XLSX 12 kb) [file 12958_2018_385_MOESM3_ESM.xlsx]

## Sheet: Supp Table 2- genes DE in baboo
Biosets vs Genes record downloaded from Correlation Engine(2018/06/26 07:41:37)
Bioset 1: NK cell receptors (Study: full RBEJ list of NK receptors)
Bioset 2: Baboon arrays 6m vs Ctrl (Study: Afshar et al BOR 2013, supplementary table 2)
https://liverpool.ussc.informatics.illumina.com/c/search/adv.nb?ids=1207876,1207873
Gene	EntrezGene ID	Gene Description	Specificity	Overall Gene score	Score Bioset 1	p-value Bioset 1	activity type Bioset 1	activity value Bioset 1	Score Bioset 2	p-value Bioset 2
CD160	11126	CD160 molecule	2 out of 2	112.9	95.5603	n/a			17.3395	n/a
CD48	962	CD48 molecule	2 out of 2	112.9	95.5603	n/a			17.3395	n/a
CD72	971	CD72 molecule	2 out of 2	112.9	95.5603	n/a			17.3395	n/a
CDH4	1002	cadherin 4, type 1, R-cadherin (retinal)	2 out of 2	112.9	95.5603	n/a			17.3395	n/a
CDH3	1001	cadherin 3, type 1, P-cadherin (placental)	2 out of 2	112.9	95.5603	n/a			17.3395	n/a
CDH5	1003	cadherin 5, type 2 (vascular endothelium)	2 out of 2	112.9	95.5603	n/a			17.3395	n/a
CD3G	917	CD3g molecule, gamma (CD3-TCR complex)	2 out of 2	112.9	95.5603	n/a			17.3395	n/a
SELL	6402	selectin L	2 out of 2	112.9	95.5603	n/a			17.3395	n/a
CRTAM	56253	cytotoxic and regulatory T cell molecule	2 out of 2	112.9	95.5603	n/a			17.3395	n/a
CADM1	23705	cell adhesion molecule 1	2 out of 2	112.9	95.5603	n/a			17.3395	n/a
KLRC4	8302	killer cell lectin-like receptor subfamily C, member 4	2 out of 2	112.9	95.5603	n/a			17.3395	n/a
CD244	51744	CD244 molecule, natural killer cell receptor 2B4	2 out of 2	112.9	95.5603	n/a			17.3395	n/a
COL12A1	1303	collagen, type XII, alpha 1	2 out of 2	112.9	95.5603	n/a			17.3395	n/a
TYROBP	7305	TYRO protein tyrosine kinase binding protein	2 out of 2	112.9	95.5603	n/a			17.3395	n/a
SIGLEC1	6614	sialic acid binding Ig-like lectin 1, sialoadhesin	2 out of 2	112.9	95.5603	n/a			17.3395	n/a
CD27	939	CD27 molecule	2 out of 2	112.9	95.5603	n/a			17.3395	n/a
HLA-A	3105	major histocompatibility complex, class I, A	2 out of 2	112.9	95.5603	n/a			17.3395	n/a
NCR3	259197	natural cytotoxicity triggering receptor 3	2 out of 2	112.9	95.5603	n/a			17.3395	n/a
MICB	4277	MHC class I polypeptide-related sequence B	2 out of 2	112.9	95.5603	n/a			17.3395	n/a
ULBP1	80329	UL16 binding protein 1	2 out of 2	112.9	95.5603	n/a			17.3395	n/a
HCST	10870	hematopoietic cell signal transducer	2 out of 2	112.9	95.5603	n/a			17.3395	n/a
KLRK1	22914	killer cell lectin-like receptor subfamily K, member 1	2 out of 2	112.9	95.5603	n/a			17.3395	n/a
COL22A1	169044	collagen, type XXII, alpha 1	2 out of 2	112.9	95.5603	n/a			17.3395	n/a
LILRB1	10859	leukocyte immunoglobulin-like receptor, subfamily B (with TM and ITIM domains), member 1	2 out of 2	112.9	95.5603	n/a			17.3395	n/a
ITGAM	3684	integrin, alpha M (complement component 3 receptor 3 subunit)	2 out of 2	112.9	95.5603	n/a			17.3395	n/a
KLRC3	3823	killer cell lectin-like receptor subfamily C, member 3	2 out of 2	112.9	95.5603	n/a			17.3395	n/a
EDF1	8721	endothelial differentiation-related factor 1	2 out of 2	112.9	95.5603	n/a			17.3395	n/a
CD226	10666	CD226 molecule	2 out of 2	112.9	95.5603	n/a			17.3395	n/a
SIGLEC9	27180	sialic acid binding Ig-like lectin 9	2 out of 2	112.9	95.5603	n/a			17.3395	n/a
CD96	10225	CD96 molecule	2 out of 2	112.9	95.5603	n/a			17.3395	n/a
CDH7	1005	cadherin 7, type 2	2 out of 2	112.9	95.5603	n/a			17.3395	n/a
MICA	100507436	MHC class I polypeptide-related sequence A	2 out of 2	112.9	95.5603	n/a			17.3395	n/a
KLRG1	10219	killer cell lectin-like receptor subfamily G, member 1	2 out of 2	112.9	95.5603	n/a			17.3395	n/a
SLAMF6	114836	SLAM family member 6	2 out of 2	112.9	95.5603	n/a			17.3395	n/a
CLEC2D	29121	C-type lectin domain family 2, member D	2 out of 2	112.9	95.5603	n/a			17.3395	n/a
NCR1	9437	natural cytotoxicity triggering receptor 1	2 out of 2	112.9	95.5603	n/a			17.3395	n/a
KIR2DL3	3804	killer cell immunoglobulin-like receptor, two domains, long cytoplasmic tail, 3	2 out of 2	112.9	95.5603	n/a			17.3395	n/a
KIR2DL1	3802	killer cell immunoglobulin-like receptor, two domains, long cytoplasmic tail, 1	2 out of 2	112.9	95.5603	n/a			17.3395	n/a
KIR2DS4	3809	killer cell immunoglobulin-like receptor, two domains, short cytoplasmic tail, 4	2 out of 2	112.9	95.5603	n/a			17.3395	n/a
KIR3DL1	3811	killer cell immunoglobulin-like receptor, three domains, long cytoplasmic tail, 1	2 out of 2	112.9	95.5603	n/a			17.3395	n/a
